# Supplementary material for: Rural chronic disease research patterns in the United Kingdom, United States, Canada, Australia and New Zealand: a systematic integrative review
Source: BMC Public Health. 2020 May 24;20:770. doi: 10.1186/s12889-020-08912-1 (PMC7247224; doi:10.1186/s12889-020-08912-1)
Supplement: Supplementary file 1 — Additional file 1. Characteristics of included studies. [file 12889_2020_8912_MOESM1_ESM.xlsx]

## Sheet: Table 2
					Sample				Reported
Author	Year	Country	Primary condition	Study aim/question	n participants	n rural	n urban	Design	Service delivery model	Telehealth	Mortality	First nation
Ansari MZ : Congestive cardiac failure: urban and rural perspectives in Victoria. Aust J Rural Health. 2003;11(6):266-27	2003	AUS	Cardiac	To describe variations in rates of hospital admissions for congestive cardiac failure (CCF) in Victoria as an indicator of the adequacy of primary care services.	8359	Discussed		Observational descriptive	-	-	-	-
Barrett E : Chronic kidney disease in an Aboriginal population: A nurse practitioner-led approach to management. Australian Journal of Rural Health. 2015;23(6):318-32	2015	AUS	Renal	To describe a nurse practitioner-led approach to management of chronic kidney disease in an Aboriginal population.	N/A	N/A	N/A	Observational descriptive	+	-	-	+
Bayram C : Clinical activity of overseas-trained doctors practising in general practice in Australia. Australian Health Review. 2007;31(3):440-44	2007	AUS	Cardiac	To examine differences, if any, in the way overseas-trained general practitioner (OTDs) practice compared to FRACGP holders.	1121	407	714	Observational descriptive	-	-	-	-
Blatchford L Morey P McConigley R. Identifying type 2 diabetes risk classification systems and recommendations for review of podiatric care in an Australian Aboriginal health clinic. Journal of foot and ankle research. 2015;8:3	2015	AUS	Diabetes	To describe identification of type 2 diabetes risk classification systems and recommendations for review of podiatric care in an Australian Aboriginal health clinic.	729	729	0	Observational descriptive	-	-	-	+
Blokker BM : Referral patterns of patients presenting with chest pain at two rural emergency departments in Western Australia. Rural Remote Health. 2010;10(3):155	2009	AUS	Cardiac	To examine factors influencing referral of patients presenting with chest pain at two rural hospitals to a major centre.	115	115	0	Observational descriptive	-	-	-	+
Chew DP : Current management of acute coronary syndromes in Australia: observations from the acute coronary syndromes prospective audit. Intern Med J. 2007;37(11):741-74	2007	AUS	Cardiac	To describe the current patterns of acute coronary syndromes care in Australia.	3402	814	2588	Observational descriptive	-	-	-	-
Clark RA : Access and quality of heart failure management programs in Australia. Australian Critical Care. 2009;22(3):111-11	2009	AUS	Cardiac	To discuss accessibility to and quality of current chronic heart failure - management programs in Australia.	62 programs	Discussed		Observational descriptive	-	-	-	-
Clark RA : Rural and urban differentials in primary care management of chronic heart failure: new data from the CASE study. Medical Journal of Australia. 2007;186(9):441-44	2007	AUS	Cardiac	To determine whether primary care management of chronic heart failure differed between rural and urban Australia.	20895	5125	15770	Observational descriptive	-	-	-	-
Digiacomo M : Health information system linkage and coordination are critical for increasing access to secondary prevention in Aboriginal health: a qualitative study. Quality in Primary Care. 2010;18(1):17-2	2010	AUS	Cardiac	To identify barriers encountered in health information management and the impact on access to Cardiac Rehabilitation services for Aboriginal people in Western Australia.	38 patients from 17 health services	10 rural health services	7 metro health servies	Qualitative	-	-	-	+
Fathima M Saini B Foster JM Armour CL. Community pharmacy-based case finding for COPD in urban and rural settings is feasible and effective. International Journal of Copd. 2017;12:2753-276	2017	AUS	COPD	To assess whether pharmacists using initial screening tests and lung function tests could identify patients at risk for chronic obstructive pulmonary disease.	167	83	84	Observational descriptive	+	-	-	-
Fernandez RS : Cardiac rehabilitation coordinators' perceptions of patient-related barriers to implementing cardiac evidence-based guidelines. Journal of Cardiovascular Nursing. 2008;23(5):449-45	2008	AUS	Cardiac	To gain the perspective of cardiac rehabilitation coordinators regarding patient related barries to implementring evidence based guidelines after an acute coronary event.	20	8	12	Qualitative	+	-	-	-
Forbes MP Ling J Jones S McDermott R. Impacts and outcomes of diabetes care in a high risk remote Indigenous community over time: Implications for practice. Australian Journal of Primary Health. 2013;19(2):107-11	2013	AUS	Diabetes	To determine diabetes care processes and intermediate clinical outcomes in a remote primary care service in 2009 compared with 2004.	77	77	0	Observational descriptive	-	-	-	+
Foreman J Keel S Xie J Van Wijngaarden P Taylor HR Dirani M. Adherence to diabetic eye examination guidelines in Australia: The national eye health survey. Medical Journal of Australia. 2017;206(9):402-40	2017	AUS	Diabetes	To determine adherence to national health and medical research council (NHMRC) eye examination guidelines for Indigenous and non-Indigenous Australian people with diabetes.	4836	Discussed		Observational descriptive	-	-	-	+
Fried O : Palliative care for patients with end-stage renal failure: Reflections from Central Australia. Palliative Medicine. 2003;17(6):514-51	2003	AUS	Renal	To discuss reflections on palliative care for patients with end-stage renal failure in Central Australia.	8259	250	8009	Observational descriptive	-	-	-	+
Gador-Whyte AP Wakerman J Campbell D et al. Cost of best-practice primary care management of chronic disease in a remote Aboriginal community. The Medical journal of Australia. 2014;200(11):663-66	2014	AUS	Diabetes	To estimate the cost of completing all chronic care tasks recommended by the Central Australian Rural Practitioners Association Standard Treatment Manual (CARPA STM) for patients with type 2 diabetes and chronic kidney disease.	542	542	0	Observational descriptive	-	-	-	+
Gadzhanova S : Developing high-specificity anti-hypertensive alerts by therapeutic state analysis of electronic prescribing records. J Am Med Inform Assoc. 2007;14(1):100-109.	2007	AUS	Cardiac	To assess whether therapeutic state transition analysis can lead to the development of locally-acceptable alerts to support improved chronic disease management.	60	60	0	Observational descriptive	+	-	-	-
Gausia K : Evidence-based prescribing of drugs for secondary prevention of acute coronary syndrome in Aboriginal and non-Aboriginal patients admitted to Western Australian hospitals. Internal Medicine Journal. 2014;44(4):353-36	2014	AUS	Cardiac	To report evidence-based prescribing of drugs for secondary prevention of acute coronary syndrome in Aboriginal and non-Aboriginal patients admitted to Western Australian hospital.	1717	765	453	Observational descriptive	-	-	-	+
Glasson NM Crossland LJ Larkins SL. An Innovative Australian Outreach Model of Diabetic Retinopathy Screening in Remote Communities. Journal of Diabetes Research. 2016;2016:126721	2016	AUS	Diabetes	To describe an Innovative Australian Outreach Model of Diabetic Retinopathy Screening in Remote Communities.	141	141	0	Observational descriptive	+	-	-	-
Goodacre S : Potential impact of interventions to reduce times to thrombolysis. Emergency medicine journal : EMJ. 2004;21(5):625-629.	2004	AUS	Cardiac	To estimate the lifesaving potential of interventions to accelerate the administration of intravenous thrombolysis for myocardial infarction.	1147 patients	50 referrals from rural hospitals		Observational descriptive	-	-	-	-
Gracey M Bridge E Martin D An Aboriginal-driven program to preventAsia Pacific journal of clinical nutrition. 2006;15(2):178-18 et al. An Aboriginal-driven program to prevent	2006	AUS	Diabetes	To describe an Aboriginal-driven program to prevent, control and manage nutrition-related "lifestyle" diseases including diabetes.	4 communities	4	0	Observational descriptive	+	-	-	+
Granmyr J : Evidence-based use of medications in patients with coronary artery disease in a rural Australian community. Aust J Rural Health. 2007;15(4):241-246.	2007	AUS	Cardiac	To evaluate the prescribing of major drug groups for coronary artery disease (CAD) in patients from a rural community in Australia, and to identify potential drug interactions.	49	Discussed		Observational descriptive	-	-	-	-
Hamilton S : Cardiac Rehabilitation for Aboriginal and Torres Strait Islander people in Western Australia. BMC Cardiovascular Disorders. 2016;16:15	2016	AUS	Cardiac	To investigate the provision of cardiac rehabilitation and secondary prevention services in Western Australia (WA) with focus on rural, remote and Indigenous populations.	34	22	12	Mixed methods	+	-	-	+
Harris MF : Preventive care in general practice among healthy older New South Wales residents. BMC family practice. 2013;14:83.	2013	AUS	Cardiac	This study aimed to explore self-reported preventive care received from general practitioners and the factors associated with this by healthy New South Wales (NSW) residents aged 45–74 years.	39964	9746 inner regional, 6456 outer regional/remote	15655	Observational descriptive	-	-	-	-
Janus ED : Dyslipidaemia in rural Australia: prevalence awareness and adherence to treatment guidelines in the Greater Green Triangle Risk Factor Study. The Medical journal of Australia. 2010;192(3):127-132.	2010	AUS	Cardiac	To describe the prevalence awareness and adherence to treatment guidelines for Dyslipidaemia in rural Australia.	1274	1274	0	Observational descriptive	-	-	-	-
Jelinek HF Wilding C Tinley P. An innovative multi-disciplinary diabetes complications screening program in a rural community: A description and preliminary results of the screening. Australian Journal of Primary Health. 2006;12(1):14-2	2006	AUS	Diabetes	To describes an innovative multi-disciplinary pilot project for people living in rural north-east Victoria and southern New South Wales that focused on screening for diabetes complications.	91	91	0	Observational descriptive	+	-	-	-
Jordan S : Management of heart conditions in older rural and urban Australian women. Internal Medicine Journal. 2011;41(10):722-72	2011	AUS	Cardiac	To investigate the causes of excess mortality from heart disease in rural compared to urban Australian women aged over 75 years.	944	507	437	Observational descriptive	-	-	-	-
Khan AA : Pre-hospital thrombolysis in ST-segment elevation myocardial infarction: A regional Australian experience. Medical Journal of Australia. 2016;205(3):121-125.	2016	AUS	Cardiac	To describe safety and efficacy prehospital stratification, access, time to cath lab intervention.	484	484	0	Observational descriptive	-	-	+	-
Kinsman L : Guideline implementation fails to improve thrombolytic administration. Accident and emergency nursing. 2007;15(1):27-33.	2007	AUS	Cardiac	To evaluate implementation of acute myocardial infarction (AMI) guidelines on thrombolysis use.	170	170	0	Observational descriptive	+	-	-	-
Lawton PD : Survival of Indigenous Australians receiving renal replacement therapy: closing the gap?.[Erratum appears in Med J Aust. 2015 Apr 6;202(6):297; PMID: 25832149].	2015	AUS	Renal	To discuss survival of Indigenous Australians receiving renal replacement therapy.	27488	9142	18346	Observational descriptive	-	-	+	+
Madden J Barnard A Owen C. Utilisation of multidisciplinary services for diabetes care in the rural setting. The Australian journal of rural health. 2013;21(1):28-3	2012	AUS	Diabetes	To quantify utilisation of allied health care services by diabetics in rural NSW and explore reasons for any underutilisation.	117	117	0	Observational descriptive	-	-	-	-
Matthews V Schierhout G McBroom J et al. Duration of participation in continuous quality improvement: a key factor explaining improved delivery of Type 2 diabetes services. BMC Health Serv Res. 2014;14:57	2014	AUS	Diabetes	To report the duration of participation in continuous quality improvement for delivery of Type 2 diabetes services.	132 health centres	105	27	Observational descriptive	+	-	-	+
McDermott RA Schmidt BA Sinha A Mills P. Improving diabetes care in the primary healthcare setting: a randomised cluster trial in remote Indigenous communities. The Medical journal of Australia. 2001;174(10):497-50	2001	AUS	Diabetes	To evaluate a system for improving diabetes care in remote Indigenous communities.	555	555	0	Randomised cluster trial	+	-	-	+
McDonald J Jayasuriya R Harris MF. Primary health care service delivery networks for the prevention and management of type 2 diabetes: using social network methods to describe interorganisational collaboration in a rural setting. Aust J Prim Health. 2011;17(3):259-26	2011	AUS	Diabetes	To examine three types of collaborative links between organisations involved in a rural setting.	17 organisations	17	0	Observational descriptive	-	-	-	+
McMahon SK Haynes A Ratnam N et al. Increase in type 2 diabetes in children and adolescents in Western Australia. Medical Journal of Australia. 2004;180(9):459-46	2004	AUS	Diabetes	To document diagnosis rates of type 2 diabetes mellitus in children and adolescents in Western Australia over the past 12 years, the clinical characteristics of these patients and any comorbidities.	43	18	25	Observational descriptive	-	-	-	+
Mills PD Harvey PW. Beyond community-based diabetes management and the COAG coordinated care trial. Aust J Rural Health. 2003;11(3):131-13	2003	AUS	Diabetes	To describe the beyond community-based diabetes management trial.	398	398	0	Observational descriptive	+	-	-	-
Murphy S : Territory Palliative Care - A model for remote area palliative care provision. Progress in Palliative Care. 2010;18(1):27-31 Murphy S. Territory Palliative Care - A model for remote area palliative care provision. Progress in Palliative Care. 2010;18(1):27-3	2010	AUS	Renal	To describe a model for remote area palliative care provision.	NA	NA	NA	Observational descriptive	+	-	-	-
Overland J Yue DK Mira M. Use of Medicare services related to diabetes care: the impact of rural isolation. The Australian journal of rural health. 2001;9(6):311-31	2001	AUS	Diabetes	To describe impact of rural isolation in regards to the use of Medicare services related to diabetes care.	197279	9140	188138	Observational descriptive	-	-	-	-
Passey M : Assessment and management of lifestyle risk factors in rural and urban general practices in Australia. Australian Journal of Primary Health. 2010;16(1):81-86.	2010	AUS	Cardiac	To assess baseline preventative practices in urban and rural general practice.	63	27 GPs and practice nurses	36 GPs and practice nurses	Observational descriptive	-	-	-	-
Passey ME : Predictors of primary care referrals to a vascular disease prevention lifestyle program among participants in a cluster randomised trial. BMC health services research. 2012;12:234.	2012	AUS	Cardiac	To document patient and practice predictors of referral to a lifestyle modification program for prevention of vascular disease.	301	2 rural primary care organisations	3 urban primary care organisations	Randomised controlled trial	+	-	-	-
Paul CL Piterman L Shaw JE et al. Patterns of type 2 diabetes monitoring in rural towns: How does frequency of HbA1c and lipid testing compare with existing guidelines? The Australian journal of rural health. 2016;24(6):371-37	2016	AUS	Diabetes	To indicate levels of monitoring of type 2 diabetes in rural and regional Australia by examining patterns of glycated haemoglobin (HbA1c) and blood lipid testing.	13105	13105	0	Observational descriptive	-	-	-	-
Pilotto LS : Kennedy DR. Electronic records suggest suboptimal management of chronic kidney disease in general practice. The Australian journal of rural health. 2012;20(4):195-192	2012	AUS	Renal	To audit management chronic kidney disease in general practice through Electronic records reporting.	15415	Discussed		Observational descriptive	-	-	-	-
Reddy P : Depression in acute coronary syndrome: Has the evidence been implemented? The Australian Journal of Rural Health. 2008;16(4):245-246.	2008	AUS	Cardiac	Have guidelines re depression in acute coronary syndrome (ACS) changed clinical practice?	36 health professionals (18 GPs), 2 rural hospitals and surrounding GP practices	36	0	Qualitative	-	-	-	-
Si D Bailie RS Togni SJ d'Abbs PH Robinson GW. Aboriginal health workers and diabetes care in remote community health centres: a mixed method analysis. The Medical journal of Australia. 2006;185(1):40-4	2006	AUS	Diabetes	To assess the effect of employing Aboriginal health workers (AHWs) on delivery of diabetes care in remote community health centres, and to identify barriers related to AHWs’ involvement in diabetes and other chronic illness care.	137	137	0	Observational descriptive	+	-	-	+
Simm PJ Wong N Fraser L et al. Geography does not limit optimal diabetes care: Use of a tertiary centre model of care in an outreach service for type 1 diabetes mellitus. Journal of Paediatrics and Child Health. 2014;50(6):471-47	2014	AUS	Diabetes	To evaluate this service by comparing the outcomes of three outreach clinics with our urban diabetes clinic at the Royal Children’s Hospital Melbourne.	1456	69	1387	Observational descriptive	+	-	-	-
Tibby D : Establishment of an Innovative Specialist Cardiac Indigenous Outreach Service in Rural and Remote Queensland. Heart Lung and Circulation. 2010;19(5-6):361-366.	2010	AUS	Cardiac	To describe the establishment of an Innovative Specialist Cardiac Indigenous Outreach Service in Rural and Remote Queensland.	1400 presentations	85-80%	15-20%	Observational descriptive	+	-	-	+
Unger CC Warren N Canway R Manderson L Grigg K. Type 2 diabetes cardiovascular disease and the utilisation of primary care in urban and regional settings. Rural Remote Health. 2011;11(4):179	2011	AUS	Diabetes	To examine geographic similarities and differences in primary care service usage among people with cardiovascular disease and/or type 2 diabetes mellitus residing in regional and urban Victoria, Australia.	2914	1940	974	Observational descriptive	-	-	-	+
Wright AA : Rural Organisation of Acute Stroke Teams project. Intern Med J. 2008;38(1):32-37.	2008	AUS	Cardiac	To describe the Rural Organisation of Australian Stroke Teams (ROAST) project to promote the evidence-based stroke practice in rural hospitals.	348 patients, 6 rural Victorian hospitals	348	0	Observational descriptive	-	-	-	-
Wright J Glenister KM Thwaites R Terry D. The importance of adequate referrals for chronic kidney disease. Australian journal of general practice. 2018;47(1-2):58-6	2018	AUS	Renal	To examine adequacy of referrals for chronic kidney disease.	582 referrals	582	0	Observational descriptive	-	-	-	-
Bailie RS, Si D, Robinson GW, Togni SJ, D'Abbs PH. A multifaceted health-service intervention in remote Aboriginal communities: 3-year follow-up of the impact on diabetes care. Medical Journal of Australia. 2004;181(4):195-20	2004	AUS	Diabetes	To examine the trends in processes of diabetes care and in participant outcomes after an intervention in two remote regions of Australia.	137	137	0	Observational descriptive	+	-	-	+
Keel S, Lee PY, Foreman J, van Wijngaarden P, Taylor HR, Dirani M. Participant referral rate in the National Eye Health Survey (NEHS). PLoS ONE [Electronic Resource]. 2017;12(4):e017486	2017	AUS	Diabetes	To present the rates of referral of participants in the National Eye Health Survey (NEHS) for further eye care.	2495	950	1545	Observational descriptive	-	-	-	+
Trejo, R., et al. (2018). "Referral of individuals with cardiovascular disease to secondary prevention programmes." British Journal of Nursing 27(6): 314-32	2018	AUS	Cardiac	To explore referral of individuals with a primary diagnosis of acute coronary syndrome, cerebrovascular disease or peripheral vascular disease to secondary prevention programmes.	176	60	116	Observational descriptive	-	-	-	-
Tually P Janssen J Cowell S Walker J: A preliminary assessment of Internet-based nuclear telecardiology to support the clinical management of cardiac disease in a remote community. J Telemed Telecare. 2003;9 Suppl 1:S69-71.	2003	AUS	Cardiac	To describe the establishment of a portable nuclear medicine (NM) processing system and an acute myocardial perfusion scintigraphy (MPS) service for a local regional service.	42	42	0	Observational descriptive	+	+	-	-
Mak DB Whitehead S Plant AJ. So far and yet so close: quality of management of diabetes in Australian and Canadian Indigenous communities. Australian Journal of Rural Health. 2004;12(5):206-20	2004	AUS and Canada	Diabetes	To disucuss the quality of management of diabetes in Australian and Canadian Indigenous communities.	244	244	0	Observational descriptive	-	-	-	+
Bhagwat MM : Evidence-based interventions in primary care following acute coronary syndrome in Australia and New Zealand: a systematic scoping review. BMC Cardiovascular Disorders. 2016;16(1):21	2016	AUS/NZ	Cardiac	To systematically synthesize knowledge about evidence-based post-discharge treatment of acute coronary syndrome (ACS) in primary care settings in Australia and New Zealand.	76 studies	5 studies	71 studies	Systematic Review	-	-	-	-
Al-Jaishi AA Lok CE Garg AX Zhang JC Moist LM. Vascular access creation before hemodialysis initiation and use: a population-based cohort study. Clinical Journal of The American Society of Nephrology: CJASN. 2015;10(3):418-42	2015	Canada	Renal	To describe vascular access creation before hemodialysis initiation and us in apopulation-based cohort study.	17183	2233.79	1494921	Observational descriptive	-	-	-	-
Alter DA : Community factors hospital characteristics and inter-regional outcome variations following acute myocardial infarction in Canada. Canadian Journal of Cardiology. 2005;21(3):247-25	2005	Canada	Cardiac	To examine the impact of contextual neighbourhood and hospital factors on individual cardiovascular disease outcomes and on the use of cardiac interventions.	139484	Discussed		Observational descriptive	-	-	+	-
Alter DA : Geography and service supply do not explain socioeconomic gradients in angiography use after acute myocardial infarction. Cmaj. 2003;168(3):261-26	2003	Canada	Cardiac	To examine interactions among hospital and regional characteristics, socioeconomic status and coronary angiography use among patients admitted to hospital with acute myocardial infarction (AMI) in Ontario.	47036	1062	41824	Observational descriptive	-	-	-	-
Bernstein K Zacharias J Blanchard JF Yu BN Shaw SY. Model for equitable care and outcomes for remote full care hemodialysis units. Clinical journal of the American Society of Nephrology : CJASN. 2010;5(4):645-65	2010	Canada	Renal	To describe a model for equitable care and outcomes for remote full care hemodialysis units.	2663	467	2196	Observational descriptive	+	-	+	+
Caldwell P : Lives of rural women after myocardial infarction. The Canadian journal of nursing research = Revue canadienne de recherche en sciences infirmieres. 2005;37(1):54-6	2006	Canada	Cardiac	To examine influence of rurality on lives of women post myocardial infarction.	12	12	0	Qualitative	-	-	-	-
Caldwell PH : The influence of a "culture of referral" on access to care in rural settings after myocardial infarction. Health & place. 2009;15(1):180-18	2006	Canada	Cardiac	To examine the culture of referral to urban cardiovascular services post myocardial infarction for rural women.	12	12	0	Qualitative	-	-	-	-
Campbell M Akbari A Amos S Keyes C. Feasibility of providing nephrology services to remote communities with videoconferencing. J Telemed Telecare. 2012;18(1):13-1	2012	Canada	Renal	To assess feasibility of providing nephrology services to remote communities with videoconferencing.	92	92	0	Observational descriptive	+	+	-	-
Chidambaram M Bargman JM Quinn RR Austin PC Hux JE Laupacis A. Patient and physician predictors of peritoneal dialysis technique failure: a population based	2010	Canada	Renal	To describe patient and physician predictors of peritoneal dialysis technique failure.	5162	609	4553	Observational descriptive	-	-	-	-
Cohen AA : Specialized cardiological care may be overutilized in urban areas of Quebec. European journal of preventive cardiology. 2012;19(4):731-73	2011	Canada	Cardiac	To examine how differences in utilization of specialized medical care aﬀect cardiovascular disease outcomes in relation to urban/rural residence in Que´ bec.	44810	17950	26856	Observational descriptive	-	-	+	-
Ferguson TW Zacharias J Walker SR et al. An Economic Assessment Model of Rural and Remote Satellite Hemodialysis Units. PLoS One. 2015;10(8):e013558	2015	Canada	Renal	To report an Economic Assessment Model of Rural and Remote Satellite Hemodialysis Units.	16 satellite units	16 satellite units	0	Observational descriptive	+	-	-	-
Legare JF : How established wait time benchmarks significantly underestimate total wait times for cardiac surgery. The Canadian journal of cardiology. 2010;26(1):e17-21.	2010	Canada	Cardiac	To identify total wait times for cardiac care and surgery.	705	263	442	Observational descriptive	-	-	-	-
Lyon AW Higgins T Wesenberg JC Cembrowski GS. Variation in the frequency of hemoglobin A1c (HbA1c) testing: population studies used to assess compliance with clinical practice guidelines and use of HbA1c to screen for diabetes. J Diabetes Sci Technol. 2009;3(3):411-41 Tran DV	2009	Canada	Diabetes	To report variation in the frequency of hemoglobin A1c (HbA1c) testing and to assess compliance with clinical practice guidelines and use of HbA1c to screen for diabetes.	542504	2 regions (populations 91K, 12K)	2 regions (populations 1.1 million, 1 million)	Observational descriptive	-	-	-	-
McKenna P MacLeod K Le C et al. Management of acute exacerbation of COPD in rural Alberta emergency departments. Canadian journal of rural medicine. 2015;20(1):7-1	2015	Canada	COPD	To explore the diagnosis and emergency department management of acute exacerbation of chronic obstructive pulmonary disease compared to diagnostic and treatment guideline.	266 cases from 192 patients	266 cases, 192 patients	0	Observational descriptive	-	-	-	-
Ng M Nathoo N Rudnisky CJ Tennant MT. Improving access to eye care: teleophthalmology in Alberta Canada. Journal of Diabetes Science & Technology. 2009;3(2):289-29	2009	Canada	Diabetes	To describe a teleophthalmology model to improve access to eye care in Alberta Canada.	5500	Discussed		Observational descriptive	+	+	-	+
Rucker D Hemmelgarn BR Lin M et al. Quality of care and mortality are worse in chronic kidney disease patients living in remote areas. Kidney International. 2011;79(2):210-21	2011	Canada	Renal	To assess quality of care and mortality in chronic kidney disease patients living in remote areas.	31452	4331 living >100km from nephrologist	27121 living ≤ 100km from nephrologist	Observational descriptive	-	-	+	-
Rucker D Johnson JA Lee TK et al. The natural history of LDL control in type 2 diabetes: a prospective study of adherence to lipid guidelines. Diabetes Care. 2006;29(11):2506-250	2006	Canada	Renal	To examine the association between outcomes of 6545 patients who lived more than 50km from the nearest nephrologist.	31452	6545	24907	Observational descriptive	-	-	+	-
Shah BR Hux JE Laupacis A Mdcm BZ Austin PC van Walraven C. Diabetic patients with prior specialist care have better glycaemic control than those with prior primary care. Journal of Evaluation in Clinical Practice. 2005;11(6):568-57	2005	Canada	Diabetes	To compare glycaemic control, as reflected in the A1c level, of diabetic patients with primary care vs. with specialist care.	4507	335.964	4171.04	Observational descriptive	+	-	-	-
Supina AL : Treatment gaps for hypertension management in rural Canadian patients with type 2 diabetes mellitus. Clinical Therapeutics. 2004;26(4):598-606.	2004	Canada	Cardiac	To describe the patterns of medication use for hypertension for patients with type 2 diabetes mellitus in rural Canada and to identify treatment gaps and opportunities for prescribing antihypertensives.	392	392	0	Observational descriptive	-	-	-	+
Tennant MT : Tele-ophthalmology via stereoscopic digital imaging: a pilot project. Diabetes technology & therapeutics. 2000;2(4):583-587.	2000	Canada	Cardiac	To assess feasbility of stereoscopic digital imaging for diabetic retinopathy via teleopthalmology in remote communities.	100	100 remote	0	Observational descriptive	+	+	-	-
Toth EL Majumdar SR Guirguis LM Lewanczuk RZ Lee TK Johnson JA. Compliance with clinical practice guidelines for type 2 diabetes in rural patients: treatment gaps and opportunities for improvement. Pharmacotherapy:The Journal of Human Pharmacology & Drug Therapy. 2003;23(5):659-66	2003	Canada	Diabetes	To assess level of compliance with clinical practice guidelines for patients with type 2 diabetes.	368	368	0	Observational descriptive	-	-	-	-
Goodridge, D., Lawson, J., Rennie, D., & Marciniuk, D. (2010). Rural/ Urban differences in health care utilization and place of death for persons with respiratory illness in the last year of life. Rural and Remote Health, 10(1349), 1–1	2010	Canada	COPD	To examine rural–urban differences in healthcare utilization and location of death for residents of Saskatchewan, Canada, with chronic obstructive pulmonary disease (COPD) or lung cancer in the last 12 months of life.	1098	468	630	Observational descriptive	-	-	-	-
Mc Veigh C Reid J Larkin P Porter S Hudson P. The experience of palliative care service provision for people with non-malignant respiratory disease and their family carers: An all-Ireland qualitative study. Journal of advanced nursing. 2018;74(2):383-39	2017	Ireland	COPD	To explore specialist and generalist palliative care provision for people with non-malignant respiratory disease, in rural and urban areas in the North and Republic of Ireland.	35	16	19	Qualitative	-	-	-	-
Ritchie AG Saunders J Baer R May S Australian New Zealand Special Interest Group in Interventional Nephrology Research C. A survey of current procedural practices of Australian and New Zealand nephrologists. Seminars in Dialysis. 2013;26(6):E5052	2013	AUS/NZ	Renal	To describe current procedural practices of Australian and New Zealand nephrologists.	118	18	85	Observational descriptive	-	-	-	-
Davis P : New Zealand paramedics are ready for an autonomous pre-hospital thrombolysis protocol. Australasian Journal of Paramedicine. 2017;14(3).	2017	NZ	Cardiac	To examine if New Zealand paramedics ready for autonomous pre-hospital thrombolysis protocol.	81	32	49	Observational descriptive	-	-	-	-
McHale B : A national survey of clinician's knowledge of and attitudes towards implantable cardioverter defibrillators. Europace. 2009;11(10):1313-131	2009	NZ	Cardiac	To identify barriers potentially contributing to New Zealand’s low national implantable cardioverter deﬁbrillator (ICD) implant rate.	100	21	79	Observational descriptive	-	-	-	-
Nixon G Samaranayaka A de Graaf B McKechnie R Blattner K Dovey S. Geographic disparities in the utilisation of computed tomography scanning services in southern New Zealand. Health Policy. 2014;118(2):222-22	2014	NZ	COPD	To determine whether there was geo-graphic variation in the utilisation of Computerized Axial Tomography (CT) across the southern part of the South Island and ifpresent to measure the magnitude.	20316 CT scans	5 rural hospitals	2 urban hospitals	Qualitative	-	-	-	-
Nunn C : Treatment delays for patients with acute myocardial infarction within the Coromandel region of New Zealand. New Zealand Medical Journal. 2001;114(1125):41-43.	2001	NZ	Cardiac	To determine whether there was geo-graphic variation in the utilisation of Computerized Axial Tomography (CT) across the southern part of the South Island.	153	153	0	Observational descriptive	-	-	-	-
Stevens G Loh J Kolbe J Stevens W Elder C. Comparison of recommendations for radiotherapy from two contemporaneous thoracic multidisciplinary meeting formats: co-located and video conference. Internal Medicine Journal. 2012;42(11):1213-121	2012	NZ	COPD	To determine whether the rates of referral for radiotherapy (RT) and concordance between recommendations for RT and actual treatment received differed between the two TMDM formats.	110	Discussed		Observational descriptive	-	+	-	-
Ahmad M : The development and performance of a rapid-access neurovascular (TIA) assessment clinic in a rural hospital setting. Scottish medical journal. 2009;54(4):15-1	2009	UK	Cardiac	To assess whether a rural rapid access neurovascular (TIA) assessment clinic in a rural hospital setting met with national standards.	355	355	0	Observational descriptive	+	-	-	-
Choo WK : Utilisation of a direct access echocardiography service by general practitioners in a remote and rural area--distance and rurality are not barriers to referral. Rural and remote health. 2014;14(4):273	2014	UK	Cardiac	To examine patterns as an indication for referral to direct axccess echo in remote and rural setting.	1188	1188	0	Observational descriptive	-	-	-	-
Fleetcroft R : Variations in statin prescribing for primary cardiovascular disease prevention: cross-sectional analysis. BMC health services research. 2014;14:414.	2014	UK	Cardiac	To establish the variation in primary preventive treatment for cardiovascular disease with statins in the English population.	6155 practice, 40 017 963 patients	Discussed		Observational descriptive	-	-	-	-
Jones RW : The AIDMAN project--a telemedicine approach to cardiology investigation referral and outpatient care. Journal of Telemedicine & Telecare. 2000;6 Suppl 1:S32-3	2000	UK	Cardiac	To describe establishment of a telecardiology system in a UK pilot study.	N/A	N/A	N/A	Observational descriptive	-	+	-	-
Kee F Reaney E Savage G et al. Are gatekeepers to renal services referring patients equitably? Journal of health services research & policy. 2007;12(1):3-41	2007	UK	Renal	Are gatekeepers to renal services referring patients equitably?	345441	Discussed		Observational descriptive	-	-	-	-
MacKenzie E : Mixed-method exploratory study of general practitioner and nurse perceptions of a new community based nurse-led heart failure service. Rural and remote health. 2010;10(4):1510.	2010	UK	Cardiac	To assess acceptability and effectiveness of nurse led heart failure services and general practitioner knowledge and perceptions of guidelines and telehealth on heart failure management.	83 GPs, 3 HF nurses	44	21	Observational descriptive	+	-	-	-
Murchie P : Running nurse-led secondary prevention clinics for coronary heart disease in primary care: qualitative study of health professionals' perspectives. The British journal of general practice : the journal of the Royal College of General Practitioners. 2005;55(516):522-528.	2005	UK	Cardiac	To identify the barriers and facilitators to establishing secondary prevention clinics for coronary heart disease within primary care.	36	6	4 suburban, 9 urban	Qualitative	+	-	-	-
Steventon A : Effect of telehealth on hospital utilisation and mortality in routine clinical practice: A matched control cohort study in an early adopter site. BMJ Open. 2016;6 (2) (no pagination)(e009221).	2016	UK	Cardiac	To assess the effects of a home-based telehealth intervention on the use of secondary healthcare and mortality.	716	716	0	Observational descriptive	-	+	+	-
Woollard M : Limited benefits of ambulance telemetry in delivering early thrombolysis: a randomised controlled trial. Emergency medicine journal : EMJ. 2005;22(3):209-215.	2005	UK	Cardiac	To evaluate the potential of a continuous telemetry system linking rural ambulances to a coronary care unit to reduce call to thrombolysis times.	396	396	0	Randomised controlled trial	+	-	-	-
Todd AW, Anderson EM. CT scanning in stroke patients: meeting the challenge in the remote and rural district general hospital. Scottish medical journal. 2009;54(2):17-20.	2009	UK	Cardiac	To assess delays from onset of symptoms, time of admission and request received to Computerized Axial Tomography (CT) scan in stroke patients.	115	115	0	Observational descriptive	+	-	-	-
Aguirre FV : Rural interhospital transfer of ST-elevation myocardial infarction patients for percutaneous coronary revascularization: the Stat Heart Program. Circulation. 2008;117(9):1145-115	2008	US	Cardiac	To describe the feasibility of a reperfusion strategy of interhospital transfer for primary or rescue percutaneous coronary intervention (PCI).	230	230	0	Observational descriptive	+	-	-	-
Ambardekar AV : Quality of care and in-hospital outcomes in patients with coronary heart disease in rural and urban hospitals (from Get With the Guidelines-Coronary Artery Disease Program). Am J Cardiol. 2010;105(2):139-14	2009	US	Cardiac	To determine the characteristics, treatments, quality of care and in-hospital outcomes of patients with coronary artery disease (CAD) treated in rural vs urban hospitals.	352034	22096	329938	Observational descriptive	-	-	+	-
Ammerman AS : A randomized controlled trial of a public health nurse directed treatment program for rural patients with high blood cholesterol. Preventive medicine. 2003;36(3):340-35	2003	US	Cardiac	To assess the effect of specialist intervention vs minimal intervention of dietary counselling for hypercholesterolaemia.	468	468	0	Randomised controlled trial	-	-	-	-
Andrus MR Kelley KW Murphey LM Herndon KC. A comparison of diabetes care in rural and urban medical clinics in Alabama. J Community Health. 2004;29(1):29-4	2004	US	Diabetes	To compare diabetes care in rural and urban medical clinics in Alabama.	187	78	109	Observational descriptive	-	-	-	-
Aneja S : US cardiologist workforce from 1995 to 2007: modest growth lasting geographic maldistribution especially in rural areas. Health Aff (Millwood). 2011;30(12):2301-230	2011	US	Cardiac	To look at increase in cardiologists compared to increase in primary care and total physician numbers.	N/A	N/A	N/A	Observational descriptive	-	-	-	-
Bae JP : Potential unrecognised costs of clopidogrel pretreatment in acute coronary syndrome. Journal of medical economics. 2009;12(4):325-33	2009	US	Cardiac	To examine adherence to 5 day waiting period after clopidogrel administration before coronary artery bipass graft (CABG) surgery and examine costs of waiting.	18733	1318	17415	Observational descriptive	-	-	-	-
Best LG : Acute myocardial infarction quality of care: The strong heart study. Ethnicity and Disease. 2011;21(3):294-30	2011	US	Cardiac	To evaluate quality of care provided patients with acute myocardial infarction and compare with similar national and regional data.	4549	4549	0	Observational descriptive	-	-	+	+
Brown M Kuhlman D Larson L et al. Does availability of expanded point-of-care services improve outcomes for rural diabetic patients? Primary care diabetes. 2013;7(2):129-13	2013	US	Diabetes	To assess compliance with American Diabetes Association screening recommendations in a large rural town, and impact of point-of-care (POC) dilated eye exams for uninsured patients.	999	999	0	Observational descriptive	+	-	-	-
Chan L Giardino N Rubenfeld G Baldwin LM Fordyce MA Hart LG. Geographic differences in use of home oxygen for obstructive lung disease: a national Medicare study. J Rural Health. 2010;26(2):139-14	2019	US	COPD	To assess geographic differences in supplemental oxygen use.	34916	12330	22586	Observational descriptive	-	-	-	-
Chong K Silver SA Long J et al. Infrequent provision of palliative care to patients with dialysis-requiring AKI. Clinical Journal of the American Society of Nephrology. 2017;12(11):1744-175	2017	US	Renal	To discuss frequency of palliative care provision for patients with dialysis.	3031036	Discussed		Observational descriptive	-	-	-	-
Ciemins E Coon P Peck R Min SJ. Using telehealth to provide diabetes care to patients in rural Montana: findings from the promoting realistic individual self-management program. Telemedicine journal and e-health. 2011;17(8):596-60	2011	US	Diabetes	To report findings from the realistic individual self-management program using telehealth to provide diabetes care to patients in rural Montana.	206	206	0	Observational descriptive	+	+	-	-
Coon P Zulkowski K. Adherence to American Diabetes Association standards of care by rural health care providers. Diabetes Care. 2002;25(12):2224-222	2002	US	Diabetes	To report adherence to American Diabetes Association standards of care by rural health care providers.	399	399	0	Observational descriptive	-	-	-	-
Crenshaw K Curry W Salanitro AH et al. Is physician engagement with web-based CME associated with patients' baseline hemoglobin A1c levels? the rural diabetes online care study. Academic Medicine. 2010;85(9):1511-151	2010	US	Diabetes	Is physician engagement with web-based continuing medical education (CME) associated with patients' baseline hemoglobin A1c levels?	133 physicians	133	0	Observational descriptive	-	-	-	-
Dauerman HL : Nationwide Analysis of Patients With ST-Segment-Elevation Myocardial Infarction Transferred for Primary Percutaneous Intervention: Findings From the American Heart Association Mission: Lifeline Program. Circ. 2015;8(5).	2015	US	Cardiac	To understand the characteristics and processes of care associated with achieving first door-to-device times of ≤120 minutes.	14518	5552	8966	Observational descriptive	-	-	-	-
Demiris G : Communication patterns and technical quality of virtual visits in home care. J Telemed Telecare. 2003;9(4):210-21	2003	US	Cardiac	To examine communication patterns and technical quality of virtual visits in home care.	10	9	1	Randomised controlled trial	+	+	-	-
Denham SA Remsburg K Wood L. Diabetes education in the Appalachian region: providers' views. Rural Remote Health. 2010;10(2):132	2010	US	Diabetes	To examine provider perceptions concerning the provision and accessibility of diabetes education, according to levels of economic distress and rurality throughout the United States Appalachian region.	182 surveys	24	158	Observational descriptive	-	-	-	-
Endean ED : Telemedicine in vascular surgery: does it work? The American surgeon. 2001;67(4):334-340; discussion 340-33	2001	US	Cardiac	To compare two vasuclar surgeons evaluation of 32 patients via on site vs telemedicine with a nonphysician assistant.	32	32	0	Observational descriptive	+	+	-	-
Frazier R : Characteristics of the Frontier Extended Stay Clinic: a new facility model. Int J Circumpolar Health. 2013;7	2013	US	Cardiac	To describe a specific rural clinic model of care.	5 remote clinics	5	0	Observational descriptive	+	-	-	-
Funkhouser E : Physician and patient influences on provider performance: beta-blockers in postmyocardial infarction management in the MI-Plus study. Circulation. Cardiovascular quality and outcomes. 2011;4(1):99-10	2010	US	Cardiac	To assess the influence of physician and patient level characteristics on the provision of β -blockers to ambulatory post-myocardial infarction patients.	1901	569	1332	Observational descriptive	-	-	-	-
Ghahramani N Sanati-Mehrizy A Wang C. Perceptions of patient candidacy for kidney transplant in the United States: a qualitative study comparing rural and urban nephrologists. Exp Clin Transplant. 2014;12(1):9-1	2014	US	Renal	To understand perceptions of patient candidacy for kidney transplant in the United States.	20	9	11	Qualitative	-	-	-	-
Goldman LE : United States rural hospital quality in the Hospital Compare database-accounting for hospital characteristics. Health Policy. 2008;87(1):112-12	2008	US	Cardiac	To evaluate the quality of care at United States rural hospitals.	2847 hospitals	1075	1772	Observational descriptive	-	-	-	-
Groeneveld PW : Medicare's policy on carotid stents limited use to hospitals meeting quality guidelines yet did not hurt disadvantaged. Health Aff (Millwood). 2011;30(2):312-32	2011	US	Cardiac	To assess the effect of Medicare’s innovative coverage policy on availability of carotd arterial stents.	1479 hospitals	Discussed		Observational descriptive	-	-	-	-
Gropen T : Regional implementation of the stroke systems of care model: recommendations of the northeast cerebrovascular consortium. Stroke. 2009;40(5):1793-1802.	2009	US	Cardiac	To examine regional disparities and recommend strategies to improve stroke care based on the Stroke Systems of Care Model.	150 counties	59 counties	91 counties	Observational descriptive	-	-	+	-
Havranek EP : Provider and hospital characteristics associated with geographic variation in the evaluation and management of elderly patients with heart failure. Archives of Internal Medicine. 2004;164(11):1186-1191.	2004	US	Cardiac	To determine the extent to which provider and hospital characteristics contribute to small-area geographic variation in heart failure care after controlling for patient factors.	30228	Discussed		Observational descriptive	-	-	-	-
Hirth RA Tedeschi PJ Wheeler JR. Extent and sources of geographic variation in Medicare end-stage renal disease expenditures. Am J Kidney Dis. 2001;38(4):824-83	2001	US	Renal	To describe the extent and sources of geographic variation in Medicare end-stage renal disease expenditures.	284670	Discussed		Observational descriptive	-	-	-	-
Hosler AS Zeinomar N Asare K. Diabetes-related services and programs in small local public health departments 2009-201 Prev Chronic Dis. 2012;9:E0	2012	US	Diabetes	To report diabetes-related services and programs in small local public health departments 2009-2010.	58 departments	44 service serving pop<50K	14 serving pop 50-150K	Observational descriptive	-	-	-	-
Ionita CC : Acute ischemic stroke and thrombolysis location: comparing telemedicine and stroke center treatment outcomes. Hosp Pract (1995). 2009;37(1):33-39.	2009	US	Cardiac	To assess stroke outcome treated at hub or spoke using telemedicine.	128 hub, 27 spoke	27	128	Observational descriptive	-	+	+	-
Kociol RD : Associations of patient demographic characteristics and regional physician density with early physician follow-up among medicare beneficiaries hospitalized with heart failure. Am J Cardiol. 2011;108(7):985-99	2011	US	Cardiac	To describe patient-level xtics and market factors associated with early physician follow-up after discharge from an heart failure hospitalization.	30136	5628	24508	Observational descriptive	-	-	-	-
Krummel DA : Focus groups on cardiovascular health in rural women: implications for practice. Journal of nutrition education and behavior. 2002;34(1):38-46.	2002	US	Cardiac	To understand women's perception of cardiovascular disease prevention and cardiovasc health behaviour.	34	34	0	Qualitative	-	-	-	-
LaMonte MP : Outcomes from a comprehensive stroke telemedicine program. Telemedicine journal and e-health : the official journal of the American Telemedicine Association. 2008;14(4):339-344.	2008	US	Cardiac	To test reliability, validity and effectiveness of telemedicine for stroke vs control Face to Face.	17 telemedicine 33 control F2F	17	33	Observational descriptive	+	+	-	-
Li Z Wu C Olayiwola JN Hilaire DS Huang JJ. Telemedicine-based digital retinal imaging vs standard ophthalmologic evaluation for the assessment of diabetic retinopathy. Conn Med. 2012;76(2):85-9	2012	US	Diabetes	To study the cost benefit analysis of using a telemedicine-based digital retinal imaging evaluation compared to conventional opbtbalmologic fundus examination of diabetic patients for diabetic retinopathy.	611	Discussed		Observational descriptive	+	+	-	-
Magner D : Regional variation in the utilization of carotid endarterectomy. J Vasc Surg. 2009;49(4):893-901; discussion 901.	2009	US	Cardiac	To examine the geographic variation in carotid endarterectomy (CEA) across the United States and correlate the differences in performance rates.	83164	Discussed		Observational descriptive	-	-	-	-
McLafferty RB : Factors affecting the diagnosis of peripheral vascular disease before vascular surgery referral. Journal of Vascular Surgery. 2000;31(5):870-879.	2000	US	Cardiac	To define the current approach to peripheral artery disease before vascular surgery referral.	230 physicians	36% rural	22% suburban, 40% urban	Observational descriptive	-	-	-	-
Moore K Roubideaux Y Noonan C Goldberg J Shields R Acton K. Measuring the quality of diabetes care in urban and rural Indian health programs. Ethn Dis. 2006;16(4):772-77	2006	US	Diabetes	To compare the quality of diabetes care provided to American Indians in urban Indian health programs with the primarily rural tribal and federally administered Indian health programs.	2130	1420	710	Observational descriptive	-	-	-	+
Nallamothu BK : Driving times and distances to hospitals with percutaneous coronary intervention in the United States: implications for prehospital triage of patients with ST-elevation myocardial infarction. Circulation. 2006;113(9):1189-1195.	2006	US	Cardiac	To provide an overview of access to percutaneous coronary intervention (PCI) hospitals in the general population, and identify prehospital triage protocols that are being considered by emergency medical systems across the United States.	4609 hospitals, 1176 PCI	Discussed		Observational descriptive	-	-	-	-
Nguyen KX Marinac JS Sun C. Aspirin for primary prevention in patients with diabetes mellitus. Fam Med. 2005;37(2):112-11	2005	US	Diabetes	To assess aspirin for primary prevention in patients with diabetes mellitus.	134940000 visits	0.215	0.785	Observational descriptive	-	-	-	-
Niska R : Anticoagulation for patients with atrial fibrillation in ambulatory care settings. J Am Board Fam Med. 2009;22(3):299-306.	2009	US	Cardiac	To identify factors associated with use of warfarin in atrial fibrillation in ambulatory care settings.	1771	1527	244	Observational descriptive	-	-	-	-
Pathak EB : Transfer travel times for primary percutaneous coronary intervention from low-volume and non-percutaneous coronary intervention-capable hospitals to high-volume centers in Florida. Ann Emerg Med. 2011;58(3):257-266.	2011	US	Cardiac	To report transfer travel times for primary percutaneous coronary intervention from low-volume and non-percutaneous coronary intervention-capable hospitals to high-volume centers in Florida.	2187	69	2118	Observational descriptive	-	-	-	-
Pruitt J 3rd Moracho-Vilrriales C Wagner S Threatt T Wu J Romero-Sandoval EA. Identification prevalence and treatment of painful diabetic neuropathy in patients from a rural area in South Carolina. Journal of pain research. 2017;10:833-84	2017	US	Diabetes	To identify prevalence and treatment of painful diabetic neuropathy in patients from a rural area in South Carolina.	111	111	0	Observational descriptive	-	-	-	-
Rao SV : Patterns and outcomes of drug-eluting coronary stent use in clinical practice. Am Heart J. 2006;152(2):321-326.	2006	US	Cardiac	To determine patterns and outcomes of drug eluting stents.	408033 procedures	Discussed		Observational descriptive	-	-	-	-
Record NB : Mortality impact of an integrated community cardiovascular health program. American Journal of Preventive Medicine. 2000;19(1):30-38.	2000	US	Cardiac	To discuss the impact of community cardiovascular health program on mortality.	4082	4082	0	Observational descriptive	+	-	+	-
Riggs JE : Impact of institution of a stroke program upon referral bias at a rural academic medical center. J Rural Health. 2005;21(3):269-271.	2005	US	Cardiac	To compare in hospital with transferred patient mortality from 1999 to 2001.	282	282	0	Observational descriptive	+	-	+	-
Riggs JE : In-hospital stroke mortality hospital transfers and referral bias at a rural academic medical center. J Rural Health. 2002;18(2):294-297.	2002	US	Cardiac	To compare mortality of stroke patients transferred or in hospital.	155	155	0	Observational descriptive	-	-	+	-
Rodriguez EG : Use of lipid-lowering drugs in older adults with and without dementia: a community-based epidemiological study. Journal of the American Geriatrics Society. 2002;50(11):1852-1856.	2002	US	Cardiac	To compare the use of lipid-lowering drugs in community-dwelling older adults with and without dementia.	845	845	0	Observational descriptive	-	-	-	-
Rollins G : Study reveals wide variations in guideline-based heart failure care. Rep Med Guidel Outcomes Res. 2004;15(13):10	2004	US	Cardiac	To better understand why guideline-recommended care doesn’t occur in practice.	37423 records	Discussed		Observational descriptive	-	-	-	-
Rosenblatt RA Baldwin LM Chan L et al. Improving the quality of outpatient care for older patients with diabetes: lessons from a comparison of rural and urban communities. The Journal of family practice. 2001;50(8):676-68	2001	US	Diabetes	To compare quality diabetic care for patients in rural and urban communities.	30589	8901.4	21687.6	Observational descriptive	-	-	-	-
Ruppert K Uhler A Siminerio L. Examining patient risk factors comorbid conditions participation and physician referrals to a rural diabetes self-management education program. The Diabetes Educator. 2010;36(4):603-61	2010	US	Diabetes	To examine patients’ diabetes risk factors, comorbid conditions, and patient participation in and primary care practitioner (PCP) referrals to a rural diabetes self-management education (DSME) program.	295	295	0	Observational descriptive	-	-	-	-
Salanitro AH Safford MM Houston TK et al. Patient complexity and diabetes quality of care in rural settings. J Natl Med Assoc. 2011;103(3):234-24	2011	US	Diabetes	To determine the association between patient complexity and practice-level performance in the rural United States.	1641	1641	0	Observational descriptive	-	-	-	-
Sanspree MJ Allison C Goldblatt SH Pevsner D. Alabama Black Belt eye care-optometry giving back. Optometry. 2008;79(12):724-72	2008	US	Diabetes	To describe the process used to meet the vision needs, as well as other health problems related to eye disease, of individuals in the rural Black Belt region of Alabama.	2699	2699	0	Observational descriptive	+	-	-	-
Schwamm LH : Virtual TeleStroke support for the emergency department evaluation of acute stroke. Academic emergency medicine : official journal of the Society for Academic Emergency Medicine. 2004;11(11):1193-1197.	2004	US	Cardiac	Is TeleStroke useful to determine eligibility for treatment with tissue plasminogen activator (tPA) and provide support to emergency departments without on-site stroke expertise?	24	24	0	Observational descriptive	-	+	-	-
Siminerio LM Piatt G Zgibor JC. Implementing the chronic care model for improvements in diabetes care and education in a rural primary care practice. Diabetes Educ. 2005;31(2):225-23	2005	US	Diabetes	To determine the impact of implementing elements of the chronic care model on providers’ diabetes care practices and patient outcomes in a rural practice setting.	133	133	0	Observational descriptive	+	-	-	-
Singh M : Utilization patterns of single-photon emission cardiac tomography myocardial perfusion imaging studies in a rural tertiary care setting. Clin Cardiol. 2014;37(2):67-7	2013	US	Cardiac	To evaluate the rates of appropriate utilization of SPECT myocardial perfusion imaging (MPI) studies done in a rural US tertiary health care system.	328	328	0	Observational descriptive	-	-	-	-
Sketch Jr MH : Mobile cardiac catheterization laboratories increase use of cardiac care in women and African Americans. American Heart Journal. 2007;154(3):532-538.	2007	US	Cardiac	To assess whether mobile cardiac catherization improves utilisation by women and minorities in remote communities.	23533	11546	11987 medical centre	Observational descriptive	+	-	-	+
Smith MW : Differences in severity at admission for heart failure between rural and urban patients: the value of adding laboratory results to administrative data. BMC health services research. 2016;16:133.	2016	US	Cardiac	To examine the role of laboratory test results in measuring heart failure severity at the time of admission for inpatients who reside in rural and urban areas.	13998 hospital discharges in 3 USA states	3405	10593	Observational descriptive	-	-	-	-
Spry L : Medicare and rural kidney medicine. Nephrology news & issues. 2005;19(8):58-52 Spry L. Medicare and rural kidney medicine. Nephrology news & issues. 2005;19(8):58-5	2005	US	Renal	To discuss medicare and rural kidney medicine.	NA	NA	NA	Observational descriptive	-	-	-	-
Switzer JA : A web-based telestroke system facilitates rapid treatment of acute ischemic stroke patients in rural emergency departments. The Journal of emergency medicine. 2009;36(1):12-18.	2009	US	Cardiac	To compare onset to treatment time and hemorrhagic tarnsformation between the telestroke and the hub system.	75	49	26	Observational descriptive	-	+	-	-
Tandon A Wang M Roe KC Patel S Ghahramani N. Nephrologists' likelihood of referring patients for kidney transplant based on hypothetical patient scenarios. Clinical kidney journal. 2016;9(4):611-61	2016	US	Renal	To assess nephrologists' likelihood of referring patients for kidney transplant based on hypothetical patient scenarios.	216 nephrologists	63	153	Observational descriptive	+	-	-	-
Vetter-Smith M Lemaster J Olsberg J Day T Kruse R Mehr D. Providing diabetes self-management support in rural primary care clinics with nurse partners. Western journal of nursing research. 2012;34(8):1023-104	2012	US	Diabetes	To examine roles and effectiveness of nurse partner (licensed practical nurses) care provision in diabetes self-management (DSM) support in five rural primary care clinics.	9 nurse partners	9	0	Qualitative	+	-	-	-
Wang S : Remote evaluation of acute ischemic stroke in rural community hospitals in Georgia. Stroke. 2004;35(7):1763-1768.	2004	US	Cardiac	To evaluate the REACH system of Tissue plasminogen activator (tPA) admin support for rural settings.	75	75	0	Observational descriptive	+	+	-	-
Wang V Lee SY Patel UD Weiner BJ Ricketts TC Weinberger M. Geographic and temporal trends in peritoneal dialysis services in the United States between 1995 and 200 Am J Kidney Dis. 2010;55(6):1079-108	2010	US	Renal	To examine geographic and temporal trends in peritoneal dialysis services in the United States between 1995 and 2003.	306 referral regions	Discussed		Observational descriptive	-	-	-	+
Zulkowski K Coon P. Patient perceptions and provider documentation of diabetes care in rural areas. Ostomy/wound management. 2005;51(3):50-5	2005	US	Diabetes	To examine congruence between rural patient self-reported and provider-documented information on American Diabetes Association recommended guidelines.	149	149	0	Observational descriptive	-	-	-	-
Abrams TE, Vaughan-Sarrazin M, Fan VS, Kaboli PJ. Geographic isolation and the risk for chronic obstructive pulmonary disease-related mortality: a cohort study. Ann Intern Med 2011; 155: 80-8	2011	US	COPD	To determine whether chronic obstructive pulmonary disease-related mortality is higher in persons living in rural areas, and to assess whether hospital characteristics influence any observed associations.	18809	5454.61	13354.4	Observational descriptive	-	-	+	-
Beverly, E. A., et al. (2018). "A qualitative process evaluation of a diabetes navigation program embedded in an endocrine specialty center in rural Appalachian Ohio." BMC Endocrine Disorders 18 (1) (no pagination)(50).	2018	US	Cardiac	To conduct a qualitative process evaluation of a patient navigation program for diabetes after its first year of implementation.	17 health staff	17	0	Qualitative	+	-	-	-
Burkes et al Rural Residence and COPD Exacerbations: Analysis of the SPIROMICS Cohort 2018	2018	US	COPD	To determine the independent association between rural residence and chronic obstructive pulmonary disease related outcomes.	1684	204	1480	Observational descriptive	-	-	-	-
Croft JB, Lu H, Zhang X, Holt JB. Geographic Accessibility of Pulmonologists for Adults With COPD: United States, 201 Chest 2016; 150: 544-55	2016	US	COPD	To identify county-level geographic accessibility to pulmonologists for adults with chronic obstructive pulmonary disease.	National data	0.194	80.6	Observational descriptive	-	-	-	-
Jackson BE, Coultas DB, Suzuki S, Singh KP, Bae S. Rural-urban disparities in quality of life among patients with COPD. J Rural Health 2013; 29 Suppl 1: s62-6	2013	US	COPD	To describe the health status of rural vs urban residence among patients with chronic obstructive pulmonary disease and to examine factors associated with differences between these 2 locations.	217	110.67	106.33	Observational descriptive	-	-	-	-
Jackson BE, Suzuki S, Lo K, Su F, Singh KP, Coultas D, Bartolucci A, Bae S. Geographic disparity in COPD hospitalization rates among the Texas population. Respir Med 2011; 105: 734-73	2011	US	COPD	To explore the geographic variation in chronic obstructive pulmonary disease hospitalization rates among the Texas population in 2006.	21,119 separations	4903	16246	Observational descriptive	-	-	-	-
Turk-Adawi KI, Oldridge NB, Tarima SS, Stason WB, Shepard DS: Cardiac rehabilitation enrollment among referred patients: patient and organizational factors. J Cardiopulm Rehabil Prev. 2014;34(2):114-122.	2014	US	Cardiac	To assess patient and organisational factors for cardiac rehabilitation enrollment.	6874	5842	1032	Observational descriptive	+	-	-	-
